# Supplementary material for: Selected HIV-1 Env Trimeric Formulations Act as Potent Immunogens in a Rabbit Vaccination Model
Source: PLoS One. 2013 Sep 2;8(9):e74552. doi: 10.1371/journal.pone.0074552 (PMC3759472; doi:10.1371/journal.pone.0074552)
Supplement: Table S1 — Mean end-point binding titers and neutralizing antibody responses. Results for all groups receiving trimeric gp140 and the group receiving monomeric gp120 of UG_A is given. The TZMbl neutralization data (SF162) were obtained using IgG at 250 µg/ml. MT: overall mean titer. SEM: standard error of the mean. (XLSX) [file pone.0074552.s002.xlsx]

## Sheet: Table S1
	TRIMERS																	*Monomeric gp120
	ITM1_4		ITM1_anc		ACS19642		ACS19554		UG_A		CHILD_1		CHILD_2		overall			UG_A*
Week	ELISA	%Nt SF162	ELISA	%Nt SF162	ELISA	%Nt SF162	ELISA	%Nt SF162	ELISA	%Nt SF162	ELISA	%Nt SF162	ELISA	%Nt SF162	MT	SEM		ELISA	%Nt SF162
0	1		1		1		1		1		1		1					1
2	18081.2		23392.5		5921.84		14463.2				202.461		842.676					10572.9
4	136339	48.3	168756		90927	36.6	142678	24.8			34530.7		112958					57493.4
8	221968	89.325	347512		229636	68.525	310775	77.8			186702		190889					126994
12	296047	90.025	309948	67.425	330288	68.925	315242	85.35	437073	92.6	192822	69.75	280847	60.65	308895	27322.3		227712	44
14	213612	88.975	216016	63.7	226462	67.95	205848	79.05	228179	79.2	115723	63.775	188273	46.05	199159	14804.7		119600	50
drop in titer (wk 14/wk 12)	0.278452		0.303057		0.31435		0.347016		0.477938		0.399848		0.329624		0.355254			0.474776
Mean end-point binding titers and mean percentage neutralization (IgG at 250 µg/ml) of SF162 for all groups receiving trimeric gp140 and the group receiving monomeric gp120 of UG_A.
MT: overall mean titer
SEM: standard error of the mean
