# Supplementary material for: Selected HIV-1 Env Trimeric Formulations Act as Potent Immunogens in a Rabbit Vaccination Model
Source: PLoS One. 2013 Sep 2;8(9):e74552. doi: 10.1371/journal.pone.0074552 (PMC3759472; doi:10.1371/journal.pone.0074552)
Supplement: Table S2 — Neutralizing antibody responses against Tier 1 pseudoviruses. Percentage neutralization of individual rabbits as tested against Tier 1 viruses belonging to subtype B (SF162 and Bx08), subtype C (MW965.26) and CRF02_AG (DJ263.8) are given. The data is color coded: Green represents between 50 and 69% neutralization, yellow represents between 70 and 84% neutralization and red represents between 85 and 100% neutralization. ND: not determined. (XLSX) [file pone.0074552.s003.xlsx]

## Sheet: Table S2
Percent neutralization of HIV-1 by IgG (250µg/ml) purified from week 12 sera of immunized rabbits
	ITM1_4				ITM1_anc				ACS19642				ACS19554				UG_A				CHILD_1				CHILD_2				UG_A*
	Trimeric gp140																												*Monomeric gp120
	week 12
	1	2	3	4	1	2	3	4	1	2	3	4	1	2	3	4	1	2	3	4	1	2	3	4	1	2	3	4	1	2	3	4
SF162	93	87.8	86.8	92.5	51.2	88.7	86.1	43.7	57.9	84.1	42	91.7	89.8	89.4	79.5	82.7	87.8	90.3	95.8	96.5	36.4	92	56.3	94.3	53.3	36.7	67.5	85.1	61.6	14.1	25.8	73.9
Bx08	75.3	61	67.7	68.4	53.9	63.5	53.2	44.3	39.1	46.2	17.2	63.6	70.1	63.3	63.5	63.6	69.8	66.2	60.5	65.3	17.5	57.1	26.7	58.3	36.9	4.3	24.7	34.7	53.9	51.2	29.5	63.5
MW965.26	100	87	99	97	ND	ND	ND	ND	89	96	62	98	98	97	89	87	92.1	92.9	95.4	99.1	ND	ND	ND	ND	ND	ND	ND	ND	ND	ND	ND	ND
DJ263.8	77.9	65.9	67.6	58.1	ND	ND	ND	ND	31.9	43.4	55	53.2	49.8	36.9	18.6	29.2	40.3	32.4	19.7	61.1	ND	ND	ND	ND	ND	ND	ND	ND	ND	ND	ND	ND
	week 14
	1	2	3	4	1	2	3	4	1	2	3	4	1	2	3	4	1	2	3	4	1	2	3	4	1	2	3	4	1	2	3	4
SF162	90.8	87.7	86.8	90.6	44.4	88.6	83.9	37.9	52.8	79.2	53.5	86.3	87.4	82.1	70.2	76.5	71.2	87.8	74.4	83.4	26	92	47.2	89.9	30.9	25.8	52.6	74.9	57	51.1	35.9	55.9
Bx08	70.9	59.8	72.9	71.1	62.1	61.5	56.8	46.7	36.6	47.3	27.1	60.8	68	58.6	60.4	55.9	57.4	61.3	43.5	45.4	9.3	56.6	13.7	51.9	29.1	4.8	25.8	27	44	46.1	37.2	59.9
MW965.26	95	70	ND	97	ND	ND	ND	ND	90	ND	63	ND	96	90	87	ND	89.8	77.9	87.5	99.7	ND	ND	ND	ND	ND	ND	ND	ND	ND	ND	ND	ND
DJ263.8	74.5	58.7	62.6	55.9	ND	ND	ND	ND	47.2	46.6	58.1	57.9	29	29.4	3.2	20	53.3	45.6	29.2	90	ND	ND	ND	ND	ND	ND	ND	ND	ND	ND	ND	ND
	% NT
	50-69
	70-84
	85-100
